# Supplementary material for: Dormant origin firing promotes head-on transcription-replication conflicts at transcription termination sites in response to BRCA2 deficiency
Source: Nat Commun. 2024 Jun 3;15:4716. doi: 10.1038/s41467-024-48286-1 (PMC11148086; doi:10.1038/s41467-024-48286-1)
Supplement: Supplementary file 6 — Source Data [file 41467_2024_48286_MOESM6_ESM.xlsx]

## Sheet: candidate genes
FTE Okseq rep	Candidate gene	Distance origin to TTS (kb)
2	ABCC11	0
1	ABHD13	0
1	ACOX3	0
both	ACTR3B	47537
1	ADAMTS15	0
2	ADM	4078
2	AHCTF1	0
1	AKR1D1	0
2	ALAS1	0
2	ALKBH3	0
both	ANKRD34C	0
1	ANKS6	0
1	ANXA13	0
both	AP1G1	0
1	AQR	12000
2	ARHGAP20	8767
1	ARHGAP25	0
1	ARHGAP32	0
1	ARHGAP42	0
2	ARID1B	0
both	ASAH2B	0
1	ASB5	0
2	ATP5G1	0
2	B4GALNT3	0
1	BACE2	0
2	BCL2L11	37578
2	BCL7C	0
2	BCR	7777
2	BIN1	14599
2	BRCA2	0
1	BTNL8	0
1	BTRC	0
1	BUD13	32886
2	C12orf40	0
both	C12orf49	42596
both	C14orf182	5430
both	C1orf141	0
1	C2CD2	0
1	CACNB4	0
2	CACNG4	0
1	CAMKK1	0
2	CD274	0
1	CD59	0
both	CDC7	29680
1	CDCA7	37283
1	CDH17	56992
both	CDKN2A	4751
2	CDRT1	0
1	CEP120	26579
2	CEP55	0
1	CHD1	0
2	CHMP7	0
1	CIRH1A	0
1	CKAP2	58082
2	CLINT1	5583
both	CNOT6L	17159
1	CNTLN	49629
1	COG6	27236
1	COL12A1	2042
2	COL5A2	18533
1	COMMD7	21981
1	COPZ2	2511
both	COX6C	36316
1	CPD	12049
2	CPNE8	0
2	CPO	0
2	CSNK2A2	0
both	CTLA4	18744
2	CTNNBIP1	0
1	CUL4A	0
1	CWC22	73963
1	DAB2IP	0
2	DCAF17	0
2	DCAKD	21549
both	DCLRE1A	0
2	DENND1B	0
1	DHX35	38635
1	DMRT3	0
both	DNAH5	31437
1	DNAJC18	0
2	DNMT3A	0
2	DNTTIP1	0
1	DPEP1	0
1	DPY19L1	21493
1	DPYSL2	0
1	DSC1	0
1	DTHD1	27594
both	EGLN3	0
1	EHF	0
1	EIF3E	16972
1	EIF4E2	0
2	EMP1	37293
both	ENDOV	0
2	ENO1	17059
2	EPN3	0
2	ETS1	34656
1	EVA1A	19444
2	EXOC5	12194
1	EYA4	0
both	FAM134A	0
2	FAM161A	0
1	FAM72B	0
1	FANCF	7079
2	FAR1	19370
1	FAT4	0
2	FBLN5	0
1	FBXO8	15810
1	FERMT2	22307
2	FGD3	0
1	FGL1	6900
1	FKBP5	29490
2	FLRT2	12160
1	FRK	46693
1	FSHR	47296
1	FSTL1	0
1	G3BP2	0
1	GAK	0
1	GJC1/ADAM11	7956
both	GLP2R	0
2	GLRX3	27069
1	GLRX5	45946
2	GMEB1	0
2	GNAL
2	GORASP2	0
both	GRAMD3	0
2	GRK5	0
1	GSDMC	36442
2	GSKIP	0
2	GTF2E1	18085
both	GXYLT1	25648
2	HEATR6	29224
2	HINFP	0
1	HIPK3	1433
both	HLX	14601
2	HOMER1	15300
1	HOMEZ	31844
1	HOXB9	0
1	HRH4	25080
1	HSPA13	0
1	HYAL4	0
2	IBTK	16956
2	IMPG2	5390
2	INHBB	12618
2	IQSEC1	12503
both	IQSEC3	0
both	IRS2	31184
1	ITK	0
both	KCNK2	16565
both	KLF10	28005
2	KLHL26	0
1	KRTAP11-1	3964
2	L2HGDH	0
1	LANCL1	16973
1	LAYN	0
2	LGMN	0
2	LIMD1	0
2	LIPF	3706
1	LPAR1	0
1	LPGAT1	21167
2	LRRC37B	0
1	LRRCC1	0
1	LTBP2	19214
1	LZIC	0
2	MAD2L1BP	0
1	MAGOH	0
both	MAP2K2	0
1	MATN1	124
1	MCOLN3	0
1	MEGF8	9023
1	METTL8	21913
2	MGAT1	32810
2	MICAL2	0
2	MICB	0
1	MIPEP	0
1	MME	4483
1	MMP19	0
1	MOBP	40507
1	MRI1	0
both	MRPL4	0
1	MRPS6	42667
1	MSR1	0
2	MTMR14	0
1	MTPAP	19730
both	MYBL2	34290
1	MYH3	0
both	MYO1B	14886
1	MYOF	21186
2	MYPOP	0
1	NAMPT	84475
1	NAPSA	0
1	NBPF1	4903
2	NDUFA4	28580
1	NDUFA9	0
1	NEIL3	16909
2	NEK1	0
2	NEK7	5453
1	NELFCD	0
1	NEU3	2258
both	NHLRC2	18736
2	NID1	0
2	NIPAL3	0
1	NLK	7597
both	NOMO1	0
2	NOS1	0
1	NPEPL1	30634
1	NR4A2	42944
2	NR5A2	0
1	NRIP3	0
1	NUP37	0
2	NUP54	0
1	OLA1	11175
2	OPTC	15924
1	OR5P3	0
both	OSBP	0
2	P2RY6	0
1	PALD1	0
1	PARP11	25027
1	PARP8	3645
2	PER3	0
2	PEX14	0
1	PEX19	0
both	PHF7	0
1	PHYH	0
1	PIGS	0
1	PIM3	20281
2	PIP4K2A	19766
both	PKM	0
2	PKP4	14175
2	PLA2R1	0
2	PLEKHO1	176
1	PLOD2	61052
both	PLXNA1	19766
1	POLG2	18902
both	POLR1A	0
1	POLR2D	0
1	POT1	0
2	PPP1R21	28010
1	PPP2R5E	14124
1	PRKAR2A	0
1	PRKAR2B	0
1	PRKCQ	38105
both	PRKRIP1	0
1	PROS1	6881
1	PRSS12	81069
2	PSD4	0
1	PSG11	809
both	PSMB5	0
2	PTK2B	0
both	PTPRH	0
2	PUM1	0
1	PUM2	21797
1	PURB	0
both	RAB27A	0
1	RAB30	20385
2	RAD50	0
1	RAPGEF5	0
1	RBM17	0
1	RBM33	0
both	RDX	0
1	REEP3	30934
2	REPS1	16948
2	RGS2	0
2	RGS4	0
2	RGS9	0
both	RHOB	45800
2	RMND5A	0
2	RND3	66315
2	RNF130	0
2	RNF138	30172
1	RNF150	0
2	RP1L1	3860
1	RPE65	15507
both	RPL11	0
1	RPL26L1	0
1	RPLP0	0
2	RPN1	0
1	RPRD1A	19315
2	RPRD2	0
1	RPS19	0
1	RPS29	34390
2	RPS6KC1	15193
1	RRP1B	0
1	RSL24D1	0
1	RSPH3	18266
both	RTN1	0
2	SAFB2	31010
1	SCARA5	0
1	SCARB1	23174
both	SCARF2	0
2	SCGB2B2	4346
1	SCN2B	0
1	SCYL2	0
2	SDHA	0
1	SEMA3A	2659
both	SEMA4A	0
2	SEMA4F	9839
both	SEPT5-GP1BB	0
both	SEPT9	29507
1	SERINC5	0
1	SERPINB8	42929
1	SFXN2	0
2	SGIP1	0
2	SH3BGRL2	23632
2	SH3GLB1	10134
1	SH3TC1	0
1	SHC4	0
1	SHPK	0
both	SI	36686
2	SIX5	0
1	SLAIN2	45335
1	SLC23A2	0
1	SLC25A16	0
2	SLC25A24	18344
2	SLC25A31	0
2	SLC27A3	0
2	SLC29A3	0
2	SLC2A3	0
2	SLC35B1	0
2	SLC39A14	0
1	SLC7A1	22227
1	SLITRK6	34922
2	SMARCAD1	0
1	SNAI1	3581
2	SNAPC4	0
2	SNRNP48	25801
1	SNTG2	62597
1	SNX6	0
1	SP4	0
2	SPDYE1	0
1	SPN	0
1	SPRY2	0
1	SPSB1	30411
1	SPTSSA	0
2	SRBD1	8819
2	SSR1	0
1	ST6GAL2	29056
2	STARD7	0
1	STAT4	0
2	STIM2	0
1	STK35	29803
1	SUCLG2	0
both	SYNE2	17282
2	SYT6	32914
2	TAB2	29537
1	TAF1B	0
both	TBC1D21	0
2	TBC1D2B	31327
2	TBX15	25666
1	TBX19	7337
1	TJP1	8357
both	TLE3	41543
1	TLN2	21172
1	TMCO1	0
2	TMEM170A	0
1	TMEM18	9973
1	TMEM233	0
1	TMEM254	0
2	TMEM41B	0
2	TMEM65	31159
2	TMEM82	0
1	TNFRSF19	41452
both	TOM1L2	0
1	TOPORS	0
both	TPCN2	44686
2	TRAPPC12	0
1	TRIM2	0
1	TRIM29	20994
2	TRIM32	46422
1	TRIM44	25071
2	TRIM9	0
1	TRIP12	11930
2	TRPC6	0
2	TRPS1	0
2	TTC27	5883
2	TTC32	0
2	TYRO3	0
both	TYRP1
1	UBB	0
1	UBE2E3	46851
1	UBE2K	0
2	UBE2V2	15547
both	UBE3A	30396
1	UGCG	35568
1	USP22	56976
1	UTRN	0
1	VCAN	44243
2	VEGFC	30691
2	VGLL3	0
1	VN1R2	0
2	WDR66	0
1	WDR88	0
both	WNT9A	0
1	WRNIP1	0
2	XPO6	30298
2	YAP1	13518
2	YPEL2	5906
1	YTHDF3	6655
2	ZDHHC20	0
2	ZFP1	0
1	ZFP112	0
both	ZFPM2	20234
both	ZMAT2	7762
1	ZMYM5	0
2	ZNF23	0
1	ZNF24	0
2	ZNF248	29454
2	ZNF287	32736
1	ZNF320	0
both	ZNF330	35151
1	ZNF33B	3555
2	ZNF362	0
1	ZNF480	0
1	ZNF605	0
2	ZNF614	0
2	ZNF626	32005
1	ZNF804A	26787
1	ZNF90	0
2	ZZEF1	0

## Sheet: 1B
Reldist	Untreated	HU
0	5.6	7
0.01	3.7	4
0.02	2.9	3.3
0.03	2.7	2.7
0.04	2.5	2.2
0.05	2	2.3
0.06	2	1.9
0.07	1.8	2.1
0.08	1.9	1.8
0.09	1.8	1.7
0.1	1.8	1.7
0.11	1.8	2
0.12	1.8	1.7
0.13	1.9	1.8
0.14	2	1.6
0.15	2	2
0.16	2	1.9
0.17	1.7	1.8
0.18	1.8	1.9
0.19	1.7	1.6
0.2	2	1.9
0.21	1.8	1.7
0.22	2.1	1.8
0.23	1.8	1.7
0.24	1.9	1.8
0.25	1.8	1.8
0.26	1.8	1.5
0.27	1.7	2
0.28	1.7	1.7
0.29	1.9	1.7
0.3	1.7	1.8
0.31	1.7	1.6
0.32	1.8	1.8
0.33	2	1.7
0.34	1.7	1.9
0.35	1.8	1.9
0.36	1.6	1.5
0.37	1.9	1.9
0.38	1.8	1.9
0.39	1.8	1.7
0.4	1.7	1.8
0.41	2	1.9
0.42	1.8	1.9
0.43	1.9	1.8
0.44	1.9	1.8
0.45	1.8	1.8
0.46	1.7	1.8
0.47	2	1.7
0.48	1.7	1.6
0.49	1.7	1.7

## Sheet: 1C
Reldist	Untreated	HU
0	2.2	3.2
0.01	2.2	3
0.02	2.1	2.9
0.03	1.9	2.2
0.04	1.9	2.4
0.05	2	2.1
0.06	1.9	2.3
0.07	2	2.4
0.08	2	2.1
0.09	1.8	2.1
0.1	1.9	2
0.11	2	1.8
0.12	2	1.9
0.13	2.1	2
0.14	2.1	1.9
0.15	1.8	1.9
0.16	1.9	2.1
0.17	2.1	1.7
0.18	2.1	1.8
0.19	2.1	1.9
0.2	2	2
0.21	2	1.9
0.22	2.3	2
0.23	1.9	1.9
0.24	2	1.9
0.25	2.1	1.7
0.26	2.1	2
0.27	2.2	2
0.28	2	1.6
0.29	1.8	2
0.3	2.1	1.9
0.31	1.9	1.7
0.32	1.9	1.8
0.33	1.9	1.9
0.34	1.9	1.8
0.35	2.1	1.9
0.36	1.9	2
0.37	2	2.1
0.38	1.9	1.8
0.39	2.1	2
0.4	2	2
0.41	1.8	1.8
0.42	1.8	1.8
0.43	2.3	1.8
0.44	1.9	1.8
0.45	2.1	1.8
0.46	2	1.8
0.47	1.9	1.7
0.48	1.9	2
0.49	2.2	2

## Sheet: 1E
Annotation / days dox FTEs	d0		d3		d6
TSS	0.69	0.717	0.717	0.525	0.806	0.712
Exon	-0.183	-0.3	-0.3	-0.077	-0.354	-0.433
Intron	-0.352	-0.487	-0.487	-0.548	-0.584	-0.477
3'UTR	-0.502	-0.391	-0.391	-0.395	-0.248	-0.435
TTS	-0.093	-0.003	-0.003	0.202	0.163	0.123
Intergenic	0.215	0.277	0.277	0.306	0.319	0.28

## Sheet: 1F
reldist	d0	d3
0	6.5	6.7
0.01	3.9	4
0.02	3.2	3.2
0.03	2.5	2.3
0.04	2.4	2.3
0.05	2.1	2.3
0.06	2	2.2
0.07	2	2.1
0.08	1.7	1.9
0.09	1.9	1.7
0.1	1.8	1.9
0.11	1.9	1.8
0.12	2	1.9
0.13	1.8	1.9
0.14	1.8	1.8
0.15	1.7	1.7
0.16	1.9	1.8
0.17	1.8	1.8
0.18	1.6	1.9
0.19	1.7	1.5
0.2	1.8	1.8
0.21	1.8	1.8
0.22	1.7	1.7
0.23	1.8	1.7
0.24	1.8	1.9
0.25	1.8	1.9
0.26	1.7	1.6
0.27	1.8	1.8
0.28	1.6	1.7
0.29	1.8	1.7
0.3	1.8	1.7
0.31	1.7	1.9
0.32	2	1.8
0.33	1.8	2
0.34	1.8	1.8
0.35	1.8	1.7
0.36	1.6	1.5
0.37	2	1.8
0.38	1.7	1.8
0.39	1.9	1.7
0.4	1.9	1.8
0.41	1.8	1.9
0.42	1.9	1.9
0.43	1.7	1.7
0.44	1.7	1.8
0.45	1.8	1.6
0.46	1.7	1.8
0.47	2.1	1.8
0.48	1.7	1.8
0.49	1.8	1.9

## Sheet: 1G
reldist	d0	d3
0	2	2.3
0.01	2	2.3
0.02	1.9	2.1
0.03	2	2
0.04	2	2.2
0.05	1.8	2.1
0.06	2.1	2.1
0.07	2	2.1
0.08	1.9	1.6
0.09	1.8	2
0.1	2.1	1.9
0.11	1.9	2.1
0.12	1.8	1.9
0.13	1.9	1.9
0.14	2.2	1.9
0.15	1.9	2.1
0.16	1.7	1.9
0.17	2.2	1.9
0.18	1.9	1.9
0.19	1.9	1.8
0.2	2.1	2.2
0.21	2.2	2.2
0.22	2.2	2
0.23	2	2.1
0.24	1.9	1.9
0.25	1.8	2
0.26	2.1	1.8
0.27	2	2.1
0.28	2	1.9
0.29	2	2
0.3	2	1.7
0.31	2	1.9
0.32	2	2.2
0.33	2	2
0.34	1.9	1.9
0.35	1.9	2.1
0.36	2.1	2
0.37	2.2	2.1
0.38	2.3	2
0.39	2.3	2.2
0.4	2	2.1
0.41	1.9	1.9
0.42	1.9	1.8
0.43	2	2
0.44	2	1.9
0.45	2.1	2
0.46	2	1.8
0.47	1.9	1.9
0.48	2.1	2
0.49	2.2	2.3

## Sheet: 1H
log(FPKM)	log(length)
-0.384366	5.6863
-0.388277	5.63634
-0.518128	5.62822
-0.599808	5.53291
-0.950007	5.4818
-1.18629	5.46858
-1.2161	5.46467
-1.32258	5.43256
-1.61386	5.42796
-1.62819	5.41416
-1.65659	5.4051
-1.65995	5.39434
-1.68152	5.37772
-1.69616	5.37394
-1.76095	5.36465
-1.7765	5.35965
-1.78516	5.34679
-1.78861	5.34081
-1.80162	5.33927
-1.84103	5.32417
-1.84164	5.30811
-1.8716	5.29517
-1.87778	5.29374
-1.93219	5.28697
-1.95468	5.28563
-1.98172	5.28553
-1.99311	5.28414
-2.01386	5.26999
-2.0171	5.25678
-2.05424	5.25529
-2.08996	5.25367
-2.0935	5.24598
-2.1189	5.24524
-2.1286	5.2299
-2.13739	5.21864
-2.14116	5.21667
-2.14363	5.20305
-2.15596	5.20211
-2.15614	5.1926
-2.17237	5.18672
-2.17483	5.17557
-2.17875	5.17361
-2.19004	5.17016
-2.20183	5.17
-2.20336	5.16607
-2.20363	5.16092
-2.20803	5.15832
-2.22548	5.14983
-2.26154	5.14617
-2.2871	5.1415
-2.28828	5.13885
-2.29456	5.13665
-2.29904	5.13576
-2.30821	5.134
-2.30874	5.12732
-2.30998	5.12581
-2.33059	5.12177
-2.34266	5.11047
-2.34266	5.09931
-2.35144	5.09738
-2.35546	5.0898
-2.35744	5.08589
-2.35962	5.08527
-2.37028	5.08078
-2.37644	5.07638
-2.37986	5.07373
-2.38584	5.06967
-2.39751	5.06848
-2.40154	5.06683
-2.40517	5.06195
-2.41184	5.05747
-2.41263	5.05668
-2.41465	5.05478
-2.42539	5.05275
-2.43215	5.04942
-2.44069	5.04757
-2.44818	5.03824
-2.4542	5.03807
-2.46547	5.03662
-2.4698	5.0318
-2.47521	5.02422
-2.49039	5.01328
-2.49107	5.00653
-2.49309	5.00238
-2.49607	5.00152
-2.50543	5.00023
-2.50934	4.99955
-2.51103	4.99825
-2.51827	4.99136
-2.51841	4.98678
-2.52389	4.98637
-2.53447	4.98113
-2.5367	4.9806
-2.54091	4.97129
-2.55083	4.96532
-2.55705	4.95777
-2.56944	4.95252
-2.57235	4.94899
-2.57414	4.9465
-2.5817	4.94535
-2.58453	4.94299
-2.58821	4.93851
-2.59808	4.93841
-2.60119	4.93683
-2.60258	4.93668
-2.60765	4.93624
-2.61225	4.93588
-2.61297	4.92812
-2.6332	4.92739
-2.64647	4.92714
-2.65936	4.92528
-2.66055	4.92314
-2.67469	4.92265
-2.6749	4.91928
-2.68006	4.91734
-2.68027	4.91074
-2.68298	4.90908
-2.69551	4.89602
-2.71444	4.89429
-2.71829	4.89179
-2.71897	4.88976
-2.72079	4.88866
-2.72285	4.88853
-2.72607	4.88451
-2.74304	4.87311
-2.74521	4.87042
-2.74739	4.86569
-2.75154	4.86525
-2.7587	4.86171
-2.7602	4.85956
-2.76145	4.85392
-2.76195	4.85328
-2.76599	4.84884
-2.77937	4.84769
-2.78436	4.84599
-2.79048	4.84536
-2.79075	4.84206
-2.79561	4.83899
-2.80244	4.83694
-2.81135	4.83663
-2.81135	4.83594
-2.81389	4.82814
-2.81417	4.81532
-2.81816	4.80374
-2.82681	4.80312
-2.82798	4.80052
-2.83209	4.80037
-2.83298	4.79952
-2.83387	4.79596
-2.84406	4.79499
-2.84802	4.79379
-2.85574	4.79227
-2.8636	4.79086
-2.87615	4.78744
-2.8791	4.78643
-2.88306	4.77509
-2.89585	4.77184
-2.89585	4.77181
-2.90379	4.76409
-2.90868	4.76249
-2.91937	4.76156
-2.91937	4.75546
-2.93144	4.75479
-2.94808	4.75292
-2.94962	4.75056
-2.95234	4.7442
-2.95311	4.73542
-2.9539	4.7304
-2.95782	4.72845
-2.95979	4.72803
-2.96537	4.72559
-2.96617	4.72538
-2.9694	4.72533
-2.97102	4.72511
-2.97184	4.72396
-2.98716	4.71458
-2.9914	4.70588
-2.99268	4.69406
-2.99913	4.69385
-2.99913	4.68841
-3.0082	4.68805
-3.00873	4.68512
-3.01229	4.68215
-3.01269	4.67754
-3.01525	4.67095
-3.01624	4.66905
-3.01678	4.66822
-3.02891	4.66395
-3.03226	4.65785
-3.04053	4.6576
-3.04282	4.65505
-3.0447	4.65471
-3.046	4.64965
-3.04866	4.64764
-3.04944	4.64728
-3.05149	4.64577
-3.05159	4.6449
-3.0534	4.64481
-3.06971	4.6424
-3.08071	4.64054
-3.10491	4.63964
-3.10552	4.63796
-3.10818	4.63677
-3.10835	4.63643
-3.11042	4.63523
-3.11188	4.6314
-3.12286	4.6258
-3.12685	4.62087
-3.1286	4.62063
-3.13047	4.6197
-3.13496	4.61618
-3.14026	4.61559
-3.16909	4.61375
-3.17321	4.60594
-3.1738	4.60175
-3.17705	4.59887
-3.17731	4.59701
-3.17921	4.59626
-3.1798	4.59506
-3.18046	4.59184
-3.18376	4.59098
-3.19443	4.58767
-3.19504	4.58763
-3.19647	4.58498
-3.2019	4.58467
-3.21318	4.56711
-3.22084	4.56264
-3.229	4.55904
-3.23897	4.55885
-3.2392	4.55545
-3.24033	4.54712
-3.25057	4.5425
-3.27157	4.54207
-3.27654	4.53295
-3.29371	4.53203
-3.29921	4.52942
-3.3019	4.52893
-3.31417	4.52665
-3.33013	4.52642
-3.33013	4.52466
-3.33236	4.52459
-3.33573	4.51496
-3.3363	4.51163
-3.34314	4.50967
-3.34505	4.50932
-3.35242	4.50858
-3.36562	4.50705
-3.36876	4.49195
-3.37141	4.49156
-3.3752	4.49089
-3.37603	4.49062
-3.37685	4.49006
-3.38753	4.48705
-3.38849	4.48688
-3.38913	4.48317
-3.39212	4.48274
-3.39254	4.48182
-3.39642	4.4793
-3.40583	4.47897
-3.41805	4.47598
-3.44009	4.47563
-3.44225	4.46724
-3.46445	4.46721
-3.46801	4.46681
-3.46865	4.46416
-3.47379	4.46273
-3.47769	4.45915
-3.48386	4.45862
-3.48505	4.45799
-3.4973	4.45445
-3.50836	4.45117
-3.51103	4.4481
-3.53033	4.44719
-3.53373	4.44417
-3.53835	4.44202
-3.55315	4.44048
-3.56067	4.43427
-3.57512	4.42917
-3.5822	4.42702
-3.59024	4.42344
-3.59346	4.41177
-3.60995	4.40009
-3.61565	4.39651
-3.62489	4.39496
-3.63414	4.3918
-3.65247	4.37729
-3.66095	4.37497
-3.67778	4.37059
-3.68298	4.3656
-3.68592	4.36354
-3.68909	4.36046
-3.68952	4.3591
-3.70071	4.34729
-3.70268	4.34145
-3.7062	4.33784
-3.73755	4.33443
-3.7607	4.32711
-3.767	4.32654
-3.76751	4.32578
-3.7716	4.32502
-3.78436	4.31919
-3.80688	4.31823
-3.83983	4.30786
-3.85886	4.3078
-3.86044	4.30335
-3.86455	4.30244
-3.86614	4.29312
-3.8962	4.2901
-3.90205	4.28988
-3.91364	4.28983
-3.92702	4.28825
-3.94769	4.28679
-3.95039	4.28621
-3.97306	4.27538
-3.97347	4.27469
-3.99225	4.27307
-3.99439	4.26867
-4.03607	4.26675
-4.05458	4.26394
-4.06982	4.26126
-4.07567	4.24472
-4.10591	4.23792
-4.1074	4.23221
-4.11436	4.2274
-4.13083	4.22115
-4.20252	4.21072
-4.20986	4.21069
-4.25282	4.20637
-4.25649	4.20466
-4.29835	4.19978
-4.31596	4.19645
-4.34314	4.19282
-4.35734	4.18853
-4.39126	4.18113
-4.42481	4.17909
-4.49607	4.17615
-4.50766	4.17266
-4.51244	4.17202
-4.54638	4.17047
-4.55269	4.16923
-4.63358	4.151
-4.66174	4.1461
-4.66454	4.1432
-4.67531	4.14267
-4.6968	4.14048
-4.78622	4.13994
-4.80052	4.12297
-4.80272	4.1183
-4.82507	4.11611
-4.83091	4.09975
-4.83505	4.09719
-4.85605	4.09573
-4.86646	4.09022
-4.87778	4.08743
-4.89722	4.08225
-4.91009	4.08182
-4.96981	4.07518
-5.0157	4.07203
-5.0402	4.06889
-5.04542	4.06521
-5.13954	4.06058
-5.15833	4.05729
-5.16374	4.04391
-5.22856	4.02877
-5.25688	4.02436
-5.34602	4.01999
-5.39827	4.01435
-5.41533	4.00255
-5.44081	4.00061
-5.44892	3.98945
-5.47134	3.98878
-5.47651	3.98825
-5.48972	3.97621
-5.49377	3.97483
-5.49471	3.96825
-5.51784	3.96544
-5.61493	3.9598
-5.62288	3.95756
-5.62324	3.92132
-5.70487	3.91561
-5.7122	3.91365
-5.72492	3.90752
-5.74088	3.89944
-5.78015	3.87818
-5.85294	3.85721
-5.88874	3.81908
-5.95429	3.81704
-5.98928	3.79295
-6.01936	3.7905
-6.11413	3.77144
-6.12148	3.7602
-6.16071	3.7532
-6.17901	3.75266
-6.20308	3.73552
-6.43938	3.72973
-6.5857	3.72567
-6.58855	3.72477
-6.59757	3.71858
-6.6706	3.71299
-6.69572	3.71181
-6.75523	3.68717
-6.77989	3.67997
-6.88941	3.66717
-7.01457	3.65437
-7.13668	3.64885
-7.30566	3.56714
-7.30575	3.5662
-7.48638	3.55364
-7.48838	3.5197
-7.595	3.51041
-7.65639	3.48926
	3.3742
	3.35832
	3.29732
	3.08027
	3.05881
	2.97128
	2.95952

## Sheet: 2B
WT		KD		pSer2 RNAP2 only	PCNA only	no antibodies
#foci / nucleus	Avg # foci / nucleus	#foci / nucleus	Avg # foci / nucleus	#foci / nucleus	#foci / nucleus	#foci / nucleus
2	1.48	4	6.61	0	0	0
2		6		0	0	0
0		1		1	0	0
0		6		0	0	0
0		7		0	0	0
0		5		0	0	0
0		4		0	0	0
0		22		1	0	0
0		7		0	0	0
0		3		1	0	0
0		12		0	0	0
0		6		0	0	0
4		16		0	0	0
4		13		1	0	0
4		4		0	0	0
2		8		0	0	1
3		3		0	0	1
0		11		0	0	0
1		11		0	0	0
4		1		0	0	0
1		4		0	0	0
1		0		0	0	0
1		9		0	0	0
5		4		0	0	0
1		10		0	0	0
1		21		0	0	1
5		5		0	0	0
3		0		0	0	0
0		7		0	0	0
1		3		0	0	0
2		10		2	0	0
1		16		0	0	0
3		5		0	0	0
1		12		0	0	0
4		5		0	0	1
4		8		0	0	0
2		24		0	0	0
3		8		0	0	0
2		9		0	0	0
0		16		0	0	1
0		6		0	0	0
0		22		0	0	0
0		4		1	0	0
4		5		0	0	0
4		6		0	0	0
2		11		0	0	0
1		14		0	0	0
1		9		0	0	0
2		11		0	0	1
7		4		0	0	0
2		20		0	0	0
4		5		0	0	0
1		5		0	0	0
4		6		0	0	0
1		8		0	0	0
0		6		0	0	0
1		8		0	0	0
1		10		0	0	0
2		0		0	0	0
2		1		0	0	1
3		7		0	0	0
2		2		0	0	0
1		2		0	0	0
0		3		0	0	1
0		9		0	0	1
0		5		1	0	0
0		10		0	0	1
0		6		0	0	0
0		6		0	0	1
1		4		0	0	0
1		4		0	0	0
1		5		0	0	0
1		8		0	0	0
2		4		0	0	0
1		4		0	0	0
2		5		0	0	0
3		1		0	0	0
2		1		0	0	0
1		6		0	0	0
1		3		0	0	0
4		3		0	0	0
3		5		0	0	0
0		0		0	0	0
0		0		0	0	0
0		2		0	0	0
0		1		0	1	0
0		5		0	0	0
1		3		0	0	0
1		4		0	0	0
2		10		0	0	0
0		4		0	0	1
6		1		0	0	1
2		4		0	0	0
0		5		0	0	0
0		6		0	0	0
1		5		0	0	1
0		3		0	0	0
0		7		0	0	0
0		8		0	0	0
0		3		0	0	0
4	1.67	9	5.12	0	0	0
0		6		1	2	0
1		5		0	0	0
1		7		0	0	0
0		4		0	0	0
0		10		0	0	0
0		4		0	0	0
0		5		0	0	0
0		8		0	0	1
2		3		0	0	0
1		5		0	0	0
2		8		0	0	0
1		3		0	0	0
2		4		0	0	0
1		6		0	0	0
2		4		0	0	0
0		3		0	0	0
7		5		0	0	1
6		5		0	0	0
0		4		0	0	0
0		5		0	0	0
0		6		0	0	0
0		2		1	0	0
0		5		0	0	0
0		1		0	0	1
0		1		0	0	0
0		3		0	0	0
0		2		0	0	0
0		1		0	0	0
0		1		0	0	1
0		5		0	0	0
0		1		0	0	1
0		5		0	0	0
0		2		0	0	0
0		1		0	0	0
0		2		0	0	0
0		9		0	0	0
0		4		0	0	1
0		3		0	0	0
0		6		0	0	0
1		2		0	0	0
1		7		0	0	0
1		7		0	0	0
1		7		0	0	0
4		7		0	0	0
1		3		1	0	0
2		8		0	0	1
3		8		1	0	0
2		3		0	1	2
0		6		0	0	0
4		7		1	0	0
6		3		0	0	0
2		2		0	0	1
0		5		2	0	1
0		7		0	0	0
0		3		5	0	0
0		3		0	0	1
0		7		0	0	1
0		0		1	0	0
0		2		0	0	0
2		4		0	0	3
4		3		1	0	0
1		4		0	0	0
3		4		0	0	0
1		2		0	0	0
1		4		2	0	0
1		1		0	0	0
3		7		0	0	0
1		4		0	0	0
2		4		0	0	0
5		1		1	0	0
6		11		0	0	0
7		14		0	0	1
4		16		0	0	0
2		12		1	0	1
1		4		0	0	2
2		4		1	0	1
2		3		0	0	1
2		2		0	0	0
1		5		0	0	1
3		10		0	0	1
7		5		0	0	0
2		9		0	1	0
5		9		0	0	0
1		7		0	0	0
3		14		0	0	0
2		1		0	0	0
4		4		0	0	0
3		9		0	0	0
2		8		0	0	0
2		6		0	0	0
4		3		0	0	0
3		4		0	0	0
2		6		0	0	0
1		6		1	0	0
3		5		0	0	0
3		6		0	0	0
2		8		0	0	1
4		8		0	0	0
2		5		0	0	0
4	1.6	13	7.85	0	0	0
1		11		0	0	0
2		5		0	0	0
4		12		0	0	0
0		16		0	0	0
0		11		0	0	0
2		17		0	0	0
1		15		0	0	0
0		12		0	0	0
0		4		0	0	1
0		9		0	0	1
1		13		0	0	0
1		13		0	0	0
2		14		0	0	0
3		10		0	0	0
1		18		0	0	0
1		9		0	0	0
3		12		0	0	0
2		14		0	0	0
1		6		0	0	0
2		8		0	0	0
2		7		0	0	0
0		6		0	0	0
2		17		0	0	0
4		17		0	0	0
2		13		2	0	0
2		8		0	0	0
3		17		1	0	0
3		15		2	0	0
2		7		1	0	0
1		7		1	0	0
3		7		1	0	0
1		10		0	0	0
3		11		0	0	0
5		10		0	0	0
2		11		0	0	0
3		13		0	0	0
2		9		0	0	0
0		9		0	0	0
1		6		0	0	0
1		13		0	0	0
0		10		0	0	0
0		30		0	0	0
1		28		0	0	0
2		24		0	0	0
2		8		0	0	0
2		6		0	0	0
2		2		0	0	0
1		8		0	0	0
0		3		0	0	0
2		2		0	0	0
3		1		0	0	0
1		4		0	0	0
5		2		0	0	0
0		1		0	0	0
0		6		0	0	0
3		1		0	0	0
2		6		0	0	0
6		4		0	1	0
0		6		0	0	0
0		5		0	0	0
0		2		0	0	0
1		3		0	0	0
2		6		0	0	0
3		4		0	0	0
1		2		0	0	0
0		1		0	0	0
0		2		0	0	0
1		7		0	0	0
0		11		0	0	0
1		2		0	0	0
1		5		0	0	0
1		6		0	0	0
0		8		0	1	0
0		5		0	0	0
1		9		0	0	0
0		4		0	0	0
1		2		0	0	0
0		3		0	0	0
3		9		0	0	0
1		8		0	0	0
1		2		0	0	0
1		11		0	0	0
0		6		0	0	0
1		4		0	0	0
0		7		0	0	0
0		5		0	0	0
7		6		0	0	0
3		3		0	0	0
2		2		0	0	0
3		0		0	0	0
4		0		0	0	0
2		0		0	0	0
2		3		0	0	0
1		2		0	0	0
1		5		0	0	0
3		3		0	0	0
3		4		0	0	0
3		7		1	0	0
1		4		0	4	0

## Sheet: 2C
WT		KD		pSer2 RNAP2 only	PCNA only
#foci / nucleus	Avg # foci / nucleus	#foci / nucleus	Avg # foci / nucleus	#foci / nucleus	#foci / nucleus
2	8.64	2	5.56	1	0
12		7		0	0
12		9		0	0
7		11		0	0
10		4		0	0
4		5		0	0
13		12		0	0
8		1		0	0
5		10		0	0
8		4		0	0
10		8		0	0
13		5		0	0
10		7		0	0
7		4		0	0
11		4		0	0
4		5		0	0
11		3		0	0
12		2		0	0
4		2		0	0
4		5		0	0
4		5		0	0
9		3		0	0
11		3		0	0
12		8		0	0
6		3		0	0
6		2		0	0
4		7		0	0
10		5		0	0
9		4		0	0
8		4		0	0
2		3		0	0
8		2		0	0
9		5		0	0
7		23		0	0
6		14		0	0
2		16		0	0
5		6		0	0
8		14		0	0
8		3		0	0
11		7		0	0
12		3		0	0
14		9		0	0
5		8		0	0
12		5		0	0
19		11		0	0
12		12		0	0
7		8		0	0
7		5		0	0
3		2		0	0
11		2		0	0
4		10		0	0
0		5		0	0
9		0		0	0
9		5		0	0
11		1		0	0
2		3		0	0
4		11		0	0
9		5		0	0
0		12		0	0
3		7		0	0
8		11		0	0
12		3		0	0
7		10		0	0
18		9		0	0
10		0		0	0
8		2		0	0
5		4		0	0
14		1		0	0
13		2		0	0
19		3		0	0
9		3		0	0
12		4		0	0
12		4		0	0
15		2		0	0
17		2		0	0
7		7		0	0
9		5		0	0
10		5		0	0
4		4		0	0
13		6		0	0
2		8		0	0
13		3		0	0
11		5		0	0
18		9		0	0
10		5		0	0
13		7		0	1
9		1		0	0
16		2		0	0
8		6		0	0
21		0		0	0
6		3		0	0
3		2		0	0
8		3		0	0
14		3		0	0
9		3		0	0
0		6		0	0
8		7		0	0
7		11		0	0
1		9		0	0
0		5		0	0
18	8	8	5.54	0	0
9		11		0	2
7		3		0	0
12		14		0	0
2		9		0	0
12		14		0	0
12		7		0	0
6		7		0	0
5		7		0	0
6		3		0	0
7		6		0	0
4		3		0	0
10		7		0	0
9		12		0	0
8		7		0	0
0		7		0	0
11		6		0	0
3		8		0	0
11		7		0	0
13		3		0	0
4		7		0	0
10		5		0	0
9		4		0	0
11		5		0	0
4		2		0	0
3		6		0	0
12		4		1	0
0		5		2	0
8		10		2	0
7		3		1	0
10		4		0	0
9		7		0	0
9		4		0	0
17		4		0	0
7		6		0	0
9		2		0	0
5		3		0	0
6		0		0	0
6		0		0	0
14		1		0	0
12		2		0	0
0		8		0	0
7		1		0	0
12		1		0	0
7		6		0	0
4		9		0	0
10		5		0	0
13		2		0	0
4		6		0	1
6		6		0	0
13	7.32	0	5.1	0	0
10		5		0	0
1		6		0	0
5		5		0	0
4		3		0	0
2		4		0	0
1		7		0	0
17		10		0	0
6		7		0	0
5		4		0	0
3		3		0	0
8		5		0	0
11		3		0	0
11		1		0	0
7		1		0	0
9		1		0	0
5		3		0	0
6		8		0	0
2		5		0	0
7		3		0	0
10		2		0	0
3		4		0	0
5		8		0	0
6		3		0	0
5		6		0	0
8		2		0	0
5		6		0	0
7		6		0	0
5		3		0	0
8		4		0	0
7		3		0	0
9		3		0	0
6		14		0	1
12		5		0	0
3		2		0	0
3		5		0	0
8		9		0	0
8		4		0	0
8		9		0	0
9		1		0	0
9		2		0	0
10		14		0	0
18		3		0	0
15		8		0	0
4		6		1	0
9		9		0	0
13		6		0	0
9		7		0	0
4		12		0	0
7		5		0	0
				0	0
				0	0
				0	0
				0	0
				0	0
				0	0
				0	0
				0	0
				0	0
				0	0
				0	0
				0	0
				0	0
				0	0
				0	0
				0	0
				0	0
				0	0
				0	0
				0	0
				0	0
				0	0
				0	0
				0	0
				0	0
				0	0
				0	0
				0	0
				0	0
				0	0
				0	0
				0	0
				0	0
				0	0
				0	0
				0	0
				0	0
				0	0
				0	0
				0	0
				0	0
				0	0
				0	0
				0	0
				0	0
				0	0
				0	0
				0	0
				0	0
				0	0
				0	0
				0	0
				0	0
				0	0
				0	0
				0	0
				0	0
				0	0
				0	1
				0	0
				0	0
				0	0
				0	0
				0	0
				0	0
				1	0
				4	0
				0	0
				0	0
				0	0
				0	0
				0	0
				0	0
				0	1
				0	0
				0	0
				0	0
				0	0
				0	0
				0	0
				0	0
				0	0
				0	0
				0	0
				0	0
				0	0
				0	0
				0	0
				0	0
				0	0
				0	0
				0	0
				0	0
				0	0
				0	0
				0	0
				0	0
				0	0
				0	0
				0	4

## Sheet: 2D
WT		KD		RPB1 CTD only	PCNA (Rb) only
#foci / nucleus	Avg # foci / nucleus	#foci / nucleus	Avg # foci / nucleus	#foci / nucleus	#foci / nucleus
8	6.31	38	8.99	7	1
9		32		4	1
6		28		4	3
6		25		5	1
4		21		2	2
7		30		7	1
10		19		6	1
9		20		5	0
4		33		6	0
4		31		6	0
14		17		6	0
9		19		6	0
7		13		6	0
9		20		0	0
10		4		0	0
10		1		6	0
3		2		0	0
5		2		0	0
7		5		0	0
3		4		0	0
7		2		0	0
8		5		0	0
9		4		3	0
3		4		2	0
2		4		7	0
6		7		1	0
2		2		0	0
3		3		0	0
5		1		0	0
2		2		0	0
5		4		0	0
7		0		0	0
10		4		1	0
7		9		0	0
4		3		0	0
5		1		0	0
9		2		0	0
11		2		0	0
12		4		0	0
8		3		0	0
6		3		0	0
2		4		6	0
12		6		3	0
10		5		4	0
10		4		1	0
15		1		0	0
15		1		7	0
16		3		6	0
14		3		3	0
10		1		8	0
15		0		5	0
25		4		3	0
24		3		2	0
17		3		7	0
18		1		5	0
23		4		2	0
15		4		6	0
9		5		0	0
20		5		0	0
7		0		0	0
4		5		0	0
3		9		0	0
4		4		0	0
2		5		0	0
3		8		0	0
1		7		0	0
0		15		0	0
0		18		0	0
0		17		0	0
1		19		0	0
0		23		0	0
0		26		0	0
2		8		0	0
0		3		0	0
1		1		0	0
0		13		0	0
3		9		0	0
2		14		0	0
1		9		0	0
2		10		0	0
3		9		0	0
0		6		0	0
3		10		0	0
0		19		0	0
1		10		0	1
0		4		0	1
1		7		0	1
3		8		0	1
0		4		0	1
1		20		0	1
0		7		0	1
0		7		0	1
1		4		0	0
4		7		0	0
2		18		0	0
4		12		0	0
7		7		0	0
3		8		0	0
8		12		0	0
9		7		0	0
7	8.4	0	6.28	0	0
3		3		0	0
15		8		0	0
7		3		0	0
8		0		0	0
8		7		0	0
14		3		0	0
18		5		0	0
17		0		0	0
15		1		0	0
7		4		0	0
4		7		0	0
7		7		0	0
13		0		0	0
7		3		0	0
8		18		0	0
12		17		0	0
14		19		0	0
15		20		0	0
6		22		0	0
13		35		0	0
7		12		0	0
13		13		0	0
12		4		0	0
9		1		0	0
5		4		0	0
8		4		0	0
6		3		0	0
4		1		0	0
2		10		0	0
7		7		0	0
2		7		0	0
5		3		0	0
15		4		0	0
5		6		0	0
8		0		0	0
21		5		0	0
5		7		0	0
26		5		0	0
2		4		0	0
3		2		0	0
8		2		0	0
3		6		0	0
3		5		0	0
4		6		0	0
3		4		0	0
4		2		2	0
2		1		1	0
2		2		1	0
8		2		1	0
1	5.18	2	6.64	2	0
4		1		1	0
4		4		0	0
8		0		1	1
12		2		1	0
1		1		3	0
1		3		2	0
2		2		2	0
5		3		4	0
5		3		2	0
2		3		3	0
3		5		3	0
1		4		0	1
2		3		1	0
5		7		2	0
7		3		0	0
5		7		0	0
2		8		2	0
9		6		1	0
5		12		2	0
4		4		5	0
6		1		2	1
9		3		2	0
5		3		1	0
3		1		5	0
7		4		1	0
6		7		3	0
10		3		3	0
17		6		4	0
2		9		3	0
7		17		4	0
5		24		5	0
4		12		1	0
5		8		2	0
4		9		2	0
6		30		2	0
3		17		4	0
3		16		0	0
4		10		1	0
2		14		1	0
8		6		1	0
4		8		0	0
4		16		3	0
7		10		1	0
10		15		0	0
7		0		0	1
4		0		0	2
9		0		1	0
8		0		3	0
2		0		2	0

[truncated: 56 more sheets: 2E, 2F, 3B, 3C, 3D and S5E, 3E and S5F, 3F and S5I, 3H, 3I, 3J and S6A, 3K and S6D, 3L and S6E, 4B, 4C, 4E, 4F, 4G, 4H, 4I, 5A …]
